# Supplementary material for: Genome and Transcriptome Analysis of the Torreya grandis WRKY Gene Family during Seed Development
Source: Genes (Basel). 2024 Feb 21;15(3):267. doi: 10.3390/genes15030267 (PMC10970084; doi:10.3390/genes15030267)
Supplement: Supplementary file 1 [file genes-15-00267-s001.zip]

Archive with 4 entries (4 files):
- Supplemental Materials/Table S1.xlsx
- Supplemental Materials/Table S2.xlsx
- Supplemental Materials/Table S3.xlsx
- Supplemental Materials/Table S4.xlsx
