# Supplementary material for: Genome and Transcriptome Analysis of the Torreya grandis WRKY Gene Family during Seed Development
Source: Genes (Basel). 2024 Feb 21;15(3):267. doi: 10.3390/genes15030267 (PMC10970084; doi:10.3390/genes15030267)
Supplement: Supplementary file 1 [file genes-15-00267-s001.zip › Supplemental Materials/Table S1.xlsx]

## Sheet: Sheet1
Table S1. The ID numbers and names of WRKY genes in T. grandis and A. thaliania.
Gene ID	Species	Gene Name
AT2G04880	A. thailina	AtWRKY1
AT1G55600	A. thailina	AtWRKY10
AT4G31550	A. thailina	AtWRKY11
AT2G44745	A. thailina	AtWRKY12
AT4G39410	A. thailina	AtWRKY13
AT1G30650	A. thailina	AtWRKY14
AT2G23320	A. thailina	AtWRKY15
AT5G45050	A. thailina	AtWRKY16
AT2G24570	A. thailina	AtWRKY17
AT4G31800	A. thailina	AtWRKY18
AT4G12020	A. thailina	AtWRKY19
AT5G56270	A. thailina	AtWRKY2
AT4G26640	A. thailina	AtWRKY20
AT2G30590	A. thailina	AtWRKY21
AT4G01250	A. thailina	AtWRKY22
AT2G47260	A. thailina	AtWRKY23
AT5G41570	A. thailina	AtWRKY24
AT2G30250	A. thailina	AtWRKY25
AT5G07100	A. thailina	AtWRKY26
AT5G52830	A. thailina	AtWRKY27
AT4G18170	A. thailina	AtWRKY28
AT4G23550	A. thailina	AtWRKY29
AT2G03340	A. thailina	AtWRKY3
AT5G24110	A. thailina	AtWRKY30
AT4G22070	A. thailina	AtWRKY31
AT4G30935	A. thailina	AtWRKY32
AT2G38470	A. thailina	AtWRKY33
AT4G26440	A. thailina	AtWRKY34
AT2G34830	A. thailina	AtWRKY35
AT1G69810	A. thailina	AtWRKY36
AT5G22570	A. thailina	AtWRKY38
AT3G04670	A. thailina	AtWRKY39
AT1G13960	A. thailina	AtWRKY4
AT1G80840	A. thailina	AtWRKY40
AT4G11070	A. thailina	AtWRKY41
AT4G04450	A. thailina	AtWRKY42
AT2G46130	A. thailina	AtWRKY43
AT2G37260	A. thailina	AtWRKY44
AT3G01970	A. thailina	AtWRKY45
AT2G46400	A. thailina	AtWRKY46
AT4G01720	A. thailina	AtWRKY47
AT5G49520	A. thailina	AtWRKY48
AT5G43290	A. thailina	AtWRKY49
AT5G26170	A. thailina	AtWRKY50
AT5G64810	A. thailina	AtWRKY51
AT5G45260	A. thailina	AtWRKY52
AT4G23810	A. thailina	AtWRKY53
AT2G40750	A. thailina	AtWRKY54
AT2G40740	A. thailina	AtWRKY55
AT1G64000	A. thailina	AtWRKY56
AT1G69310	A. thailina	AtWRKY57
AT3G01080	A. thailina	AtWRKY58
AT2G21900	A. thailina	AtWRKY59
AT1G62300	A. thailina	AtWRKY6
AT2G25000	A. thailina	AtWRKY60
AT1G18860	A. thailina	AtWRKY61
AT5G01900	A. thailina	AtWRKY62
AT1G66600	A. thailina	AtWRKY63
AT1G66560	A. thailina	AtWRKY64
AT1G29280	A. thailina	AtWRKY65
AT1G80590	A. thailina	AtWRKY66
AT1G66550	A. thailina	AtWRKY67
AT3G62340	A. thailina	AtWRKY68
AT3G58710	A. thailina	AtWRKY69
AT4G24240	A. thailina	AtWRKY7
AT3G56400	A. thailina	AtWRKY70
AT1G29860	A. thailina	AtWRKY71
AT5G15130	A. thailina	AtWRKY72
AT5G28650	A. thailina	AtWRKY74
AT5G13080	A. thailina	AtWRKY75
AT5G46350	A. thailina	AtWRKY8
AT1G68150	A. thailina	AtWRKY9
evm.model.PTG020822L.5	T. grandis	TgWRKY1
evm.model.PTG002215L.1	T. grandis	TgWRKY10
evm.model.PTG006554L.16	T. grandis	TgWRKY11
evm.model.PTG004197L.12	T. grandis	TgWRKY12
evm.model.PTG002507L.62	T. grandis	TgWRKY13
evm.model.PTG020337L.7	T. grandis	TgWRKY14
evm.model.PTG003483L.4	T. grandis	TgWRKY15
evm.model.PTG023422L.2	T. grandis	TgWRKY16
evm.model.PTG003259L.8	T. grandis	TgWRKY17
evm.model.PTG014861L.4	T. grandis	TgWRKY18
evm.model.PTG023422L.7	T. grandis	TgWRKY19
evm.model.PTG020822L.4	T. grandis	TgWRKY2
evm.model.PTG023422L.10	T. grandis	TgWRKY20
evm.model.PTG005464L.20	T. grandis	TgWRKY21
evm.model.PTG000590L.11	T. grandis	TgWRKY22
evm.model.PTG000682L.5	T. grandis	TgWRKY23
evm.model.PTG017541L.9	T. grandis	TgWRKY24
evm.model.PTG011647L.15	T. grandis	TgWRKY25
evm.model.PTG003149L.13	T. grandis	TgWRKY26
evm.model.PTG002215L.3	T. grandis	TgWRKY27
evm.model.PTG005462L.7	T. grandis	TgWRKY28
evm.model.PTG005462L.11	T. grandis	TgWRKY29
evm.model.PTG008706L.12	T. grandis	TgWRKY3
evm.model.PTG008154L.28	T. grandis	TgWRKY30
evm.model.PTG001943L.21	T. grandis	TgWRKY31
evm.model.PTG008154L.27	T. grandis	TgWRKY32
evm.model.PTG001943L.20	T. grandis	TgWRKY33
evm.model.PTG016228L.12	T. grandis	TgWRKY34
evm.model.PTG016228L.3	T. grandis	TgWRKY35
evm.model.PTG000206L.31	T. grandis	TgWRKY36
evm.model.PTG013162L.33	T. grandis	TgWRKY37
evm.model.PTG006554L.11	T. grandis	TgWRKY38
evm.model.PTG004678L.33	T. grandis	TgWRKY39
evm.model.PTG008706L.13	T. grandis	TgWRKY4
evm.model.PTG016791L.5	T. grandis	TgWRKY40
evm.model.PTG008519L.9	T. grandis	TgWRKY41
evm.model.PTG008519L.4	T. grandis	TgWRKY42
evm.model.PTG004817L.1	T. grandis	TgWRKY43
evm.model.PTG019509L.2	T. grandis	TgWRKY44
evm.model.PTG009469L.22	T. grandis	TgWRKY45
evm.model.PTG001955L.10	T. grandis	TgWRKY46
evm.model.PTG012010L.3	T. grandis	TgWRKY47
evm.model.PTG001728L.32	T. grandis	TgWRKY48
evm.model.PTG018579L.7	T. grandis	TgWRKY49
evm.model.PTG008706L.11	T. grandis	TgWRKY5
evm.model.PTG012724L.26	T. grandis	TgWRKY50
evm.model.PTG012724L.18	T. grandis	TgWRKY51
evm.model.PTG012724L.2	T. grandis	TgWRKY52
evm.model.PTG009323L.2	T. grandis	TgWRKY53
evm.model.PTG004508L.2	T. grandis	TgWRKY54
evm.model.PTG004508L.4	T. grandis	TgWRKY55
evm.model.PTG012724L.38	T. grandis	TgWRKY56
evm.model.PTG009323L.3	T. grandis	TgWRKY57
evm.model.PTG012724L.32	T. grandis	TgWRKY58
evm.model.PTG012724L.4	T. grandis	TgWRKY59
evm.model.PTG008706L.9	T. grandis	TgWRKY6
evm.model.PTG012724L.17	T. grandis	TgWRKY60
evm.model.PTG012724L.21	T. grandis	TgWRKY61
evm.model.PTG005865L.9	T. grandis	TgWRKY62
evm.model.PTG000664L.1	T. grandis	TgWRKY63
evm.model.PTG008499L.7	T. grandis	TgWRKY64
evm.model.PTG011803L.4	T. grandis	TgWRKY65
evm.model.PTG019241L.4	T. grandis	TgWRKY66
evm.model.PTG000513L.56	T. grandis	TgWRKY67
evm.model.PTG000513L.53	T. grandis	TgWRKY68
evm.model.PTG000513L.49	T. grandis	TgWRKY69
evm.model.PTG008706L.3	T. grandis	TgWRKY7
evm.model.PTG004080L.19	T. grandis	TgWRKY70
evm.model.PTG019241L.14	T. grandis	TgWRKY71
evm.model.PTG004080L.7	T. grandis	TgWRKY72
evm.model.PTG004080L.8	T. grandis	TgWRKY73
evm.model.PTG004080L.6	T. grandis	TgWRKY74
evm.model.PTG004080L.1	T. grandis	TgWRKY75
evm.model.PTG000513L.63	T. grandis	TgWRKY76
evm.model.PTG019241L.10	T. grandis	TgWRKY77
evm.model.PTG019241L.2	T. grandis	TgWRKY78
evm.model.PTG004472L.22	T. grandis	TgWRKY8
evm.model.PTG015310L.3	T. grandis	TgWRKY9
