# Supplementary material for: Genome and Transcriptome Analysis of the Torreya grandis WRKY Gene Family during Seed Development
Source: Genes (Basel). 2024 Feb 21;15(3):267. doi: 10.3390/genes15030267 (PMC10970084; doi:10.3390/genes15030267)
Supplement: Supplementary file 1 [file genes-15-00267-s001.zip › Supplemental Materials/Table S2.xlsx]

## Sheet: Sheet1
Table S2. The FPKM values of TgWRKY genes in various tissues of T. grandis.
Gene_ID	ROOT	STEM	LEAF	SEED
TgWRKY36	0.101247	0.221895	1.05261	0
TgWRKY69	14.2919	15.6322	35.8838	13.8109
TgWRKY68	11.3599	1.25124	0.663944	0.131661
TgWRKY67	0.0232416	0.247647	0	0.155033
TgWRKY76	0.56236	0.190075	0.122939	0
TgWRKY22	16.7758	13.7434	13.912	5.10458
TgWRKY63	12.1309	5.07179	9.23923	15.0026
TgWRKY23	10.548	3.01134	7.06499	0.893048
TgWRKY48	23.3655	11.66	2.8847	25.0908
TgWRKY33	0	0	0	0
TgWRKY31	0	0	0	0
TgWRKY46	63.7257	43.7864	21.0766	0.0713434
TgWRKY10	6.81931	1.84245	0.0832804	0
TgWRKY27	0	0	0.240119	0
TgWRKY13	16.8245	26.8823	23.2356	40.8945
TgWRKY26	23.8021	24.8869	20.733	19.8741
TgWRKY17	1.93688	2.23603	5.7541	36.0471
TgWRKY15	2.09613	11.0234	0.370629	0
TgWRKY75	0.157661	0	0	0
TgWRKY70	1.6461	0.11528	0.0957081	0.0315073
TgWRKY74	0.909645	0.138531	0.226295	0.0470526
TgWRKY72	2.10246	0.78347	0.682621	0.490849
TgWRKY73	1.67211	0.738723	0.725982	0.0923943
TgWRKY12	0	0	0	0
TgWRKY8	0	6.77196	15.0443	0
TgWRKY54	0.170883	0	0	0
TgWRKY55	1.60704	1.32667	3.64933	0
TgWRKY39	0.453776	2.01931	1.81866	0.690098
TgWRKY43	17.9748	10.4249	1.40534	0.0212422
TgWRKY29	0	0	0	0
TgWRKY28	0	0	0	0
TgWRKY21	13.5958	13.2491	17.8341	19.2676
TgWRKY62	0.0484336	0	0	0
TgWRKY38	0	0	0	0
TgWRKY11	3.2498	0.291817	0.44452	0
TgWRKY32	0	0	0	0
TgWRKY30	0	0	0	0
TgWRKY64	16.5034	2.98999	3.59337	0.0311191
TgWRKY42	59.8705	11.4378	27.1058	6.87826
TgWRKY41	15.4729	3.68291	8.28691	2.49333
TgWRKY5	0.395817	2.23296	3.78248	0.414054
TgWRKY3	0	0	0	0.109465
TgWRKY4	0	0	0.10362	0
TgWRKY7	0.31565	1.22823	3.72273	0
TgWRKY6	2.14526	3.94247	5.92003	4.41322
TgWRKY53	0.295902	0	0	0
TgWRKY57	0.0997963	0	0	0
TgWRKY45	0	0	0	0
TgWRKY25	19.2953	14.5677	22.1135	8.93319
TgWRKY65	1.71913	0	0.0353293	0
TgWRKY47	97.9345	58.9014	48.9191	5.07132
TgWRKY60	0.0244815	0	0.0233113	0
TgWRKY51	0.0313978	0	0	0
TgWRKY52	0	0	0	0
TgWRKY61	0	0.0565505	0.147429	0
TgWRKY50	0.058937	0.0454371	0.0922142	0
TgWRKY58	0	0	0.0436101	0
TgWRKY56	8.26488	0.0251444	0.00961989	0
TgWRKY59	0.471297	0.188863	0.364955	0
TgWRKY37	4.13554	3.48329	8.93835	7.70776
TgWRKY18	4.43079	2.25776	3.65531	33.7922
TgWRKY9	0	0.712053	0.791574	0
TgWRKY34	0	0.0528317	1.32416	0
TgWRKY35	2.13712	11.2832	43.5844	2.15244
TgWRKY40	2.18687	3.51882	6.93082	3.62788
TgWRKY24	16.2966	16.6007	13.3904	31.3213
TgWRKY49	26.0903	34.6191	29.7916	39.0207
TgWRKY77	0	0	0	0
TgWRKY71	6.46313	0.653966	1.70111	0
TgWRKY78	0.165034	0.264602	0.23731	0
TgWRKY66	0	0	0.036077	0
TgWRKY44	65.4997	9.40791	11.4218	0.0247359
TgWRKY14	29.2495	12.558	8.63527	11.6029
TgWRKY2	0	0	0	0
TgWRKY1	0	0	0	0
TgWRKY20	0.10738	0	0	0
TgWRKY16	2.56122	5.30837	5.59474	46.0725
TgWRKY19	1.89686	9.87721	11.1623	10.28
