# Supplementary material for: Genome and Transcriptome Analysis of the Torreya grandis WRKY Gene Family during Seed Development
Source: Genes (Basel). 2024 Feb 21;15(3):267. doi: 10.3390/genes15030267 (PMC10970084; doi:10.3390/genes15030267)
Supplement: Supplementary file 1 [file genes-15-00267-s001.zip › Supplemental Materials/Table S3.xlsx]

## Sheet: Sheet1
Table S3. The FPKM values of TgWRKY genes in various seeds development stages in T. grandis.
Gene_ID	S1	S2	S3	S4	S5
TgWRKY36	0.0598357	0	0	0.00978767	0.639174
TgWRKY69	0.236457	0.069758	0.212852	2.21067	14.5445
TgWRKY68	0	0	0	0.104458	1.79414
TgWRKY67	0	0	0	0	0.157536
TgWRKY76	0	0	0	0	0.0432683
TgWRKY22	6.31942	5.28372	2.60617	3.80048	8.42582
TgWRKY63	0	0	0.040882	1.24596	7.13421
TgWRKY23	0.237455	0.243725	0.106737	0.157732	3.16539
TgWRKY48	11.9919	7.36968	6.45663	9.97759	14.1283
TgWRKY33	0	0	0	0.0172907	0
TgWRKY31	0	0	0	0	0
TgWRKY46	0.2088	0.0394593	0.218378	0.0782153	0.53534
TgWRKY10	0	0	0	0	0
TgWRKY27	0	0	0	0	0
TgWRKY13	0.233499	0.170049	2.16264	11.2734	25.03
TgWRKY26	13.1128	11.0289	12.6443	13.4707	15.5805
TgWRKY17	1.01738	0.599041	0.31384	6.27064	16.0794
TgWRKY15	0	0	0	0	0
TgWRKY75	0	0	0	0	0
TgWRKY70	0	0	0	0	0.033174
TgWRKY74	0.00870633	0	0	0	0.0638487
TgWRKY72	0	0	0	0.0611547	0.554102
TgWRKY73	0	0	0	0	0.0907423
TgWRKY12	0.199161	0.0290913	0	0	0.103193
TgWRKY8	0	0	0	0	0
TgWRKY54	0	0	0	0	0
TgWRKY55	0	0	0	0	0
TgWRKY39	0.291851	0.183197	0.0466273	0.267219	0.610895
TgWRKY43	0.222568	0	0	0	0.108589
TgWRKY29	0	0	0	0	0
TgWRKY28	0	0	0	0	0
TgWRKY21	13.8658	11.5667	9.2716	10.2005	11.8193
TgWRKY62	0	0	0	0	0
TgWRKY38	0	0	0	0	0
TgWRKY11	0.0212667	0	0	0.0362027	0
TgWRKY32	0	0	0	0	0
TgWRKY30	0	0	0	0	0
TgWRKY64	0.012856	0	0	0.0741487	0.665615
TgWRKY42	0.0314847	0	0.021643	0.899263	10.4831
TgWRKY41	0.0412943	0	0	1.25542	4.9449
TgWRKY5	0.010887	0	0	0.065227	0.802652
TgWRKY3	0	0	0	0	0
TgWRKY4	0	0	0	0	0
TgWRKY7	0.055583	0	0	0	0
TgWRKY6	0.121936	0	0.0888033	0.32845	1.66295
TgWRKY53	0	0	0	0	0
TgWRKY57	0	0	0	0	0
TgWRKY45	0.491606	0.025593	0	0	0
TgWRKY25	2.34822	2.87128	2.7793	3.03202	4.99079
TgWRKY65	0	0	0	0	0
TgWRKY47	2.83533	0.836711	0.578559	1.19394	14.5313
TgWRKY60	0	0	0	0	0
TgWRKY51	0	0	0	0	0
TgWRKY52	0	0	0	0	0
TgWRKY61	0	0	0	0	0
TgWRKY50	0	0	0	0	0
TgWRKY58	0	0	0	0	0
TgWRKY56	0	0	0	0	0
TgWRKY59	0	0	0	0	0
TgWRKY37	0.50968	0.805088	0.634391	2.13088	21.9444
TgWRKY18	0.381821	0.220137	0.336674	6.98319	13.975
TgWRKY9	0	0	0	0	0
TgWRKY34	0	0	0	0	0
TgWRKY35	0	0	0	0.587073	4.34519
TgWRKY40	0.033238	0	0.0269237	1.52257	6.64134
TgWRKY24	9.49253	21.7073	18.3421	16.6627	20.804
TgWRKY49	5.66057	11.2353	7.10147	8.82466	15.1168
TgWRKY77	0	0	0	0	0
TgWRKY71	0	0	0	0.0183387	0.0496243
TgWRKY78	0	0	0	0	0
TgWRKY66	0	0	0	0	0
TgWRKY44	0.122174	0	0.025294	0.260729	0.39501
TgWRKY14	0.292867	0.367023	0.686429	2.65281	5.55893
TgWRKY2	0	0	0	0	0
TgWRKY1	0	0	0	0	0
TgWRKY20	0	0	0	0	0
TgWRKY16	0.162566	0.00159467	0.136394	7.22351	4.59201
TgWRKY19	0.0723017	0.027255	0	2.29378	0.71637
