# Supplementary material for: Genome and Transcriptome Analysis of the Torreya grandis WRKY Gene Family during Seed Development
Source: Genes (Basel). 2024 Feb 21;15(3):267. doi: 10.3390/genes15030267 (PMC10970084; doi:10.3390/genes15030267)
Supplement: Supplementary file 1 [file genes-15-00267-s001.zip › Supplemental Materials/Table S4.xlsx]

## Sheet: Sheet1
Table S4. DEGs related to sucrose and starch metabolism.
gene_id	S1	S2	S3	S4	S5	KEGG annotation
evm.model.PTG005492L.44	9.99917	20.8664	22.6347	26.8169	33.4411	PYG, glgP; glycogen phosphorylase [EC:2.4.1.1]
evm.model.PTG009791L.5	70.9912	61.7419	36.1771	8.09349	1.71353	E2.4.1.14; sucrose-phosphate synthase [EC:2.4.1.14]
evm.model.PTG004639L.46	10.8712	7.25256	6.53931	2.36661	0.739645	glgA; starch synthase [EC:2.4.1.21]
evm.model.PTG021481L.10	131.001	56.7663	48.8188	28.353	10.5464	HK; hexokinase [EC:2.7.1.1]
evm.model.PTG005240L.65	39.7509	15.7923	9.83177	2.40549	2.09689	UGP2, galU, galF; UTP--glucose-1-phosphate uridylyltransferase [EC:2.7.7.9]
evm.model.PTG003680L.23	4.8978	1.61442	0.781892	0	0	AMY, amyA, malS; alpha-amylase [EC:3.2.1.1]
evm.model.PTG007818L.37	13.8648	15.9145	11.9473	7.30178	9.24493	E3.2.1.4; endoglucanase [EC:3.2.1.4]
evm.model.PTG004611L.17	17.4355	33.206	30.7679	35.5331	39.9913	E3.2.1.21; beta-glucosidase [EC:3.2.1.21]
evm.model.PTG005115L.35	23.5901	18.3549	15.5081	14.7093	12.4295	E3.2.1.21; beta-glucosidase [EC:3.2.1.21]
evm.model.PTG005115L.36	13.522	13.9662	10.6599	9.53947	8.52744	E3.2.1.21; beta-glucosidase [EC:3.2.1.21]
evm.model.PTG010840L.1	35.4663	29.9748	24.4058	18.7409	11.6841	E3.2.1.21; beta-glucosidase [EC:3.2.1.21]
evm.model.PTG003659L.2	1.12475	0.866589	0.953066	0.717721	0.703987	E3.2.1.21; beta-glucosidase [EC:3.2.1.21]
evm.model.PTG006099L.20	0.475122	13.5619	17.4482	23.5129	41.7228	E3.2.1.21; beta-glucosidase [EC:3.2.1.21]
evm.model.PTG003236L.54	37.7671	27.8333	20.2943	11.1696	11.1962	ISA, treX; isoamylase [EC:3.2.1.68]
evm.model.PTG003853L.12	4.30771	2.75629	1.89823	0.382597	0.0527797	ISA, treX; isoamylase [EC:3.2.1.68]
evm.model.PTG012360L.34	107.846	86.4718	81.3703	68.9893	61.7079	ENPP1_3, CD203; ectonucleotide pyrophosphatase/phosphodiesterase family member 1/3 [EC:3.1.4.1 3.6.1.9]
evm.model.PTG004688L.5	3.88559	19.374	17.0118	46.0987	44.9951	bglB; beta-glucosidase [EC:3.2.1.21]
evm.model.PTG002894L.2	0.107466	0.253307	0.275743	0.222297	0.298576	bglB; beta-glucosidase [EC:3.2.1.21]
evm.model.PTG007101L.2	0.31139	0.387699	0.403886	0.462272	0.563462	GN1_2_3; glucan endo-1,3-beta-glucosidase 1/2/3 [EC:3.2.1.39]
evm.model.PTG010730L.10	0.857051	1.89969	1.9651	2.75677	2.72305	GN1_2_3; glucan endo-1,3-beta-glucosidase 1/2/3 [EC:3.2.1.39]
evm.model.PTG009514L.26	2.85402	18.2458	21.5698	49.845	42.5436	GN1_2_3; glucan endo-1,3-beta-glucosidase 1/2/3 [EC:3.2.1.39]
